# Supplementary material for: Efficient Removal of Micro-Sized Degradable PHBV Microplastics from Wastewater by a Functionalized Magnetic Nano Iron Oxides-Biochar Composite: Performance, Mechanisms, and Material Regeneration
Source: Nanomaterials (Basel). 2025 Jun 12;15(12):915. doi: 10.3390/nano15120915 (PMC12196454; doi:10.3390/nano15120915)
Supplement: Supplementary file 1 [file nanomaterials-15-00915-s001.zip]

Archive with 1 entries (1 files):
- nanomaterials-3666227-supplementary.pdf
